# Supplementary material for: Improving the Biological Properties of Thrombin-Binding Aptamer by Incorporation of 8-Bromo-2′-Deoxyguanosine and 2′-Substituted RNA Analogues
Source: Int J Mol Sci. 2023 Oct 24;24(21):15529. doi: 10.3390/ijms242115529 (PMC10647374; doi:10.3390/ijms242115529)
Supplement: Supplementary file 1 [file ijms-24-15529-s001.zip]

Archive with 1 entries (1 files):
- ijms-2671118-supplementary.pdf
